# Supplementary material for: Therapeutic Potential of Mesenchymal Stem Cell and Tenocyte Secretomes for Tendon Repair: Proteomic Profiling and Functional Characterization In Vitro and In Ovo
Source: Int J Mol Sci. 2025 Apr 11;26(8):3622. doi: 10.3390/ijms26083622 (PMC12026810; doi:10.3390/ijms26083622)
Supplement: Supplementary file 1 [file ijms-26-03622-s001.zip]

Archive with 1 entries (1 files):
- ijms-3553455-supplementary.pdf
